# Supplementary material for: Electrical and Dielectrical Properties of Composites Based on Alumina and Cyclic Olefin Copolymers
Source: Materials (Basel). 2024 Oct 31;17(21):5349. doi: 10.3390/ma17215349 (PMC11547529; doi:10.3390/ma17215349)
Supplement: Supplementary file 1 [file materials-17-05349-s001.zip]

Archive with 1 entries (1 files):
- materials-3267061-supplementary.pdf
